# Supplementary material for: Indehiscent sporangia enable the accumulation of local fern diversity at the Qinghai-Tibetan Plateau
Source: BMC Evol Biol. 2012 Aug 28;12:158. doi: 10.1186/1471-2148-12-158 (PMC3560248; doi:10.1186/1471-2148-12-158)
Supplement: Additional file 1 — Information regarding collection number, taxon names, collecting localities, voucher number and Genbank accession numbers. IS: indehiscent sporangial type; DS: dehiscent sporangial type. Specimens utilized for ploidy level estimation are also included in the file, and the signs “A, B, C, D and IS” added after the collection number of them are corresponding to the signs used in Figures 6. [file 1471-2148-12-158-S1.xls]

## Sheet: Sheet1
collection number	taxon name in recent taxonomic treatments	name used in this study	voucher	locality	sporangial type	rps4-trnS	trnL-F	PgiC	LFY
1	Platygyria inaequibasis Ching & S.K.Wu	Nyingchi Platygyria	Zhang 4646 (PE)	Tibet, China	IS	JQ806480	JQ806487	JQ806600 JQ806601 JQ806602 JQ806603 JQ806604
2	Lepisorus thaipaiensis Ching & S.K.Wu	Lepisorus clathratus complex	Guo s.n. (PE)	Shaanxi, China	DS	JF938586	JF938559	JQ806524
4	Platygyria variabilis Ching & S.K.Wu	Lepisorus clathratus complex	Zhang 4498 (PE)	Yunnan, China	IS	JF938574	JF938547	JQ806525
6	Lepisorus thaipaiensis Ching & S.K.Wu	Lepisorus clathratus complex	Wuchong ch0805008 (PE)	Henan, China	DS	JF938586	JF938559	JQ806526
7	Lepisorus crassipes Ching & Y.X.Lin	Lepisorus clathratus complex	Zhanghui 366 (PE)	Qinghai, China	DS	JF938588	JF938561	JQ806527 JQ806528 JQ806529 JQ806530
11	Platygyria waltonii (Ching) Ching & S.K.Wu	Lepisorus clathratus complex	Zhang 5320 (PE)	Tibet, China	IS	JF938583	JF938556	JQ806531 JQ806532 JQ806533 JQ806534 JQ806535 JQ806536
13	Platygyria inaequibasis Ching & S.K.Wu	Nyingchi Platygyria	Zhang 4641 (PE)	Tibet, China	IS	JQ806481	JQ806488	JQ806537 JQ806538 JQ806539 JQ806540
15	Platygyria variabilis Ching & S.K.Wu	Lepisorus clathratus complex	Zhang 4546 (PE)	Yunnan, China	IS	JF938578	JF938551	JQ806541	JQ806645 JQ806646 JQ806647 JQ806648 JQ806649 JQ806650 JQ806651
18	Platygyria variabilis Ching & S.K.Wu	Lepisorus clathratus complex	Zhang 3960 (PE)	Sichuan, China	IS	JF938575	JF938548	JQ806542 JQ806543
20	Lepisorus clathratus Ching	Lepisorus clathratus complex	Zhang 5324 (PE)	Tibet, China	DS	JF938579	JF938552	JQ806544 JQ806545 JQ806546 JQ806547 JQ806548 JQ806549
21	Platygyria inaequibasis Ching & S.K.Wu	Lepisorus clathratus complex	Zhang 5124 (PE)	Tibet, China	IS	JF938583	JF938556	JQ806550 JQ806551 JQ806552 JQ806553 JQ806554
22	Platygyria inaequibasis Ching & S.K.Wu	Lepisorus clathratus complex	Zhang 5125 (PE)	Tibet, China	IS	JF938583	JF938556	JQ806555 JQ806556 JQ806557 JQ806558
25	Lepisorus albertii (Regel) Ching	Lepisorus clathratus complex	Zhanghui 195 (PE)	Qinghai, China	DS	JF938586	JF938559	JQ806559
28 (A)	Platygyria inaequibasis Ching & S.K.Wu	Nyingchi Platygyria	Zhang 4647 (PE)	Tibet, China	IS	JQ806482	JQ806489	JQ806605 JQ806606 JQ806607	JQ806663 JQ806664 JQ806665 JQ806666
29	Platygyria inaequibasis Ching & S.K.Wu	Nyingchi Platygyria	Zhang 4648 (PE)	Tibet, China	IS	JQ806483	JQ806490	JQ806608 JQ806609	JQ806654 JQ806655 JQ806656 JQ806657 JQ806658 JQ806659
31	Platygyria inaequibasis Ching & S.K.Wu	Lepisorus clathratus complex	Zhang 4620 (PE)	Tibet, China	IS	JF938583	JF938556	JQ806560
35	Platygyria inaequibasis Ching & S.K.Wu	Nyingchi Platygyria	Zhang 4645 (PE)	Tibet, China	IS	JQ806484	JQ806491	JQ806610 JQ806611 JQ806612 JQ806613
36	Lepisorus likiangensis Ching & S.K.Wu	Lepisorus clathratus complex	Zhang 5272 (PE)	Tibet, China	DS	JF938581	JF938554	JQ806561
37	Platygyria waltonii (Ching) Ching & S.K.Wu	Lepisorus clathratus complex	Zhang 5120 (PE)	Tibet, China	IS				JQ806652 JQ806653 JQ806660 JQ806661 JQ806662
38 (C)	Platygyria waltonii (Ching) Ching & S.K.Wu	Lepisorus clathratus complex	Zhang 5127 (PE)	Tibet, China	IS	JF938583	JF938556	JQ806562
40	Lepisorus albertii (Regel) Ching	Lepisorus clathratus complex	Zhang 3444 (PE)	Altai Mt., Russia	DS	JF938586	JF938559	JQ806563
41	Lepisorus thaipaiensis Ching & S.K.Wu	Lepisorus clathratus complex	Guo 080619-3 (PE)	Shaanxi, China	DS	JF938588	JF938561	JQ806564
44	Lepisorus hsiawutaiensis Ching & S.K.Wu	Lepisorus clathratus complex	Wang 015 (PE)	Beijing, China	DS	JQ806485	JQ806492	JQ806565
48	Lepisorus thaipaiensis Ching & S.K.Wu	Lepisorus clathratus complex	Wuchong ch0803020 (PE)	Henan, China	DS	JF938592	JF938565	JQ806566 JQ806567 JQ806568 JQ806569 JQ806570
50	Lepisorus likiangensis Ching & S.K.Wu	Lepisorus clathratus complex	Qi Q004 (PE)	Yunnan, China	DS	JF938576	JF938549	JQ806571
53	Lepisorus likiangensis Ching & S.K.Wu	Lepisorus clathratus complex	Zhang 4515 (PE)	Yunnan, China	DS	JF938592	JF938565	JQ806572
55	Platygyria variabilis Ching & S.K.Wu	Lepisorus clathratus complex	Zhang 4601 (PE)	Yunnan, China	IS	JF938566	JF938539	JQ806573 JQ806574 JQ806575 JQ806576 JQ806577
94	Platygyria inaequibasis Ching & S.K.Wu	Nyingchi Platygyria	Zhang 4703 (PE)	Tibet, China	IS	JQ806486	JQ806493	JQ806614 JQ806615 JQ806616 JQ806617
116	Platygyria inaequibasis Ching & S.K.Wu	Lepisorus clathratus complex	Zhang 5834 (PE)	Sichuan, China	IS	JF938566	JF938539	JQ806578 JQ806579 JQ806580 JQ806581
132	Lepisorus clathratus Ching	Lepisorus clathratus complex	Zhang 5801 (PE)	Cult.: Prague Bot. Gard., Czekh	DS	JF938566	JF938539	JQ806582 JQ806583 JQ806584 JQ806585
L8	Lepisorus albertii (Regel) Ching	Lepisorus clathratus complex	Zhang 4325 (PE)	Xinjiang, China	DS	JF938586	JF938559	JQ806586 JQ806587 JQ806588
L9	Platygyria inaequibasis Ching & S.K.Wu	Lepisorus clathratus complex	Zhang 4615 (PE)	Tibet, China	IS	JF938583	JF938556	JQ806589 JQ806590 JQ806591
L13	Lepisorus clathratus Ching	Lepisorus clathratus complex	Wang 60667 (PE)	Gansu,China	DS	GQ256366	GQ256217	JQ806592 JQ806593 JQ806594 JQ806595
L17	Lepisorus clathratus Ching	Lepisorus clathratus complex	Zhang 3413 (PE)	Hubei,China	DS	GQ256363	GQ256213	JQ806596 JQ806597 JQ806598 JQ806599
L15	Lepisorus affinis Ching	Lepisorus affinis Ching	Zhang 4219 (PE)	Cult. SZBG	DS	GQ256328	GQ256173	JQ806516 JQ806517 JQ806518 JQ806519
L24	Lepisorus bampsii (Pichi Serm.) M.J.Zink	Lepisorus bampsii (Pichi Serm.) M.J.Zink	Viane 11234 (PE)	Uganda	DS	GQ256333	GQ256178	JQ806619 JQ806620 JQ806621 JQ806622
L26	Lepisorus boninensis Ching	Lepisorus boninensis Ching	TBG acc.54022 (TI)	Japan	DS	GQ256335	GQ256180	JQ806511	JQ806632 JQ806633 JQ806634 JQ806635 JQ806636 JQ806637
L99	Lepisorus contortus (Christ) Ching	Lepisorus contortus (Christ) Ching	Zhang4699 (PE)	Tibet, China	DS	GQ256384	GQ256235	JQ806510
L107	Lepisorus kawakamii (Hayata) Tagawa	Lepisorus kawakamii (Hayata) Tagawa	Ranker 2051 (COLO)	Taiwan, China	DS	DQ482990	GQ256193	JQ806515
L3	Lepisorus macrosphaerus (Baker) Ching	Lepisorus macrosphaerus (Baker) Ching	Zhang 4794 (PE)	Tibet, China	DS	GQ256354	GQ256203	JQ806523	JQ806672 JQ806673 JQ806674 JQ806675 JQ806676 JQ806677 JQ806678
L16	Lepisorus marginatus Ching	Lepisorus marginatus Ching	Zhang 3360 (PE)	Hubei, China	DS	GQ256355	GQ256204	JQ806513 JQ806514 JQ806520 JQ806521 JQ806522	JQ806667 JQ806668 JQ806669 JQ806670 JQ806671
L25	Lepisorus angustus Ching	Lepisorus angustus Ching	Shen S25 (PE)	Tibet, China	DS	GQ256364	GQ256214	JQ806504 JQ806505 JQ806506 JQ806507 JQ806508	JQ806627 JQ806628 JQ806629 JQ806630 JQ806631
L39	Lepisorus scolopendrium (Ham.ex D.Don.) Menhra	Lepisorus scolopendrium (Ham.ex D.Don.) Menhra	Zhang 4659 (PE)	Tibet, China	DS	GQ256369	GQ256220	JQ806618	JQ806638 JQ806639 JQ806640 JQ806641 JQ806642 JQ806643 JQ806644
L41	Lepisorus sinensis (C.Chr.) Ching	Lepisorus sinensis (C.Chr.) Ching	Shui 81069 (PE)	Yunnan, China	DS	GQ256370	GQ256221	JQ806509
L98	Lepisorus thunbergianus (Kaulf.) Ching	Lepisorus thunbergianus (Kaulf.) Ching	Zhang 4544 (PE)	Yunnan, China	DS	GQ256382	GQ256233	JQ806503
L23	Lepisorus uchiyamae (Makino) H.Ito	Lepisorus uchiyamae (Makino) H.Ito	Fujimoto 2005042902 (TI)	Japan	DS	GQ256386	GQ256237	JQ806512
L93	Neocheiropteris palmatopedata (Baker) Christ	Neocheiropteris palmatopedata (Baker) Christ	Zhang 4482 (PE)	Yunnan, China	DS	GQ256396	GQ256246	JQ806501	JQ806679 JQ806680 JQ806681 JQ806682 JQ806683
L105	Paragramma longifolius (Blume) Holttum	Paragramma longifolius (Blume) Holttum	Cranfill BF012 (UC)	Malay Peninsula	DS	DQ642195	GQ256200	JQ806494 JQ806495 JQ806496 JQ806497 JQ806498 JQ806499 JQ806500	JQ806623 JQ806624 JQ806625 JQ806626
L76	Tricholepidium maculosum (Christ) Ching	Tricholepidium maculosum (Christ) Ching	Shui 80596 (PE)	Yunnan, China	DS	GQ256401	GQ256251	JQ806502	JQ806684 JQ806685 JQ806686 JQ806687 JQ806688
L63 (IS)	Lepisorus clathratus Ching	Lepisorus clathratus complex	Zhang 4468 (PE)	Yunnan, China	DS
101 (B)	Platygyria inaequibasis Ching & S.K.Wu	Lepisorus clathratus complex	Zhang 4627 (PE)	Tibet, China	IS
119 (D)	Platygyria inaequibasis Ching & S.K.Wu	Lepisorus clathratus complex	Zhang 5806 (PE)	Sichuan, China	IS
