# Supplementary material for: Indehiscent sporangia enable the accumulation of local fern diversity at the Qinghai-Tibetan Plateau
Source: BMC Evol Biol. 2012 Aug 28;12:158. doi: 10.1186/1471-2148-12-158 (PMC3560248; doi:10.1186/1471-2148-12-158)
Supplement: Additional file 2 — Information concerning the length of nucleotides, the number of variable sites, the number of parsimonious informative sites and the models selected by jModeltest in the three aligned datasets (cpDNA, LFY and PgiC(full)). Also, the percentages of variable sites and parsimonious informative sites in the total base pairs are also given. The cpDNA dataset indicates the combined dataset of rps4-trnS and trnL-F. [file 1471-2148-12-158-S2.xls]

## Sheet: Sheet1
	total length (bp)	number of variable sites (%)	number of parsimonious informative sites (%)	selected model
cp-combined	1762	366 (20.77%)	214 (12.15%)	TVM+G
LFY	1160	235 (20.26%)	176 (15.17%)	TPM2uf+I
PgiC	721	293 (40.64% )	182 (25.24% )	TrN+G
